# Supplementary material for: Biocontrol of bacterial wilt disease in tomato using Bacillus subtilis strain R31
Source: Front Microbiol. 2023 Sep 28;14:1281381. doi: 10.3389/fmicb.2023.1281381 (PMC10568012; doi:10.3389/fmicb.2023.1281381)
Supplement: Supplementary file 1 [file Table_1.XLSX]

## Sheet: Sheet1
No. of plants	CK	1000000	10000000	100000000
1	4	4	1	0
2	4	4	4	4
3	1	4	1	0
4	4	4	2	0
5	4	3	3	0
6	4	4	4	0
7	1	4	2	1
8	4	4	2	0
9	2	4	3	4
10	1	4	3	0
11	2	4	4	0
12	4	4	4	0
13	4	2	0	0
14	4	2	1	0
15	4	2	2	0
16	4	2	3	0
17	4	4	4	0
18	3	4	3	0
19	0	2	3	4
20	2	2	0	0
21	4	2	0	0
22	1	0	0	0
23	4	0	0	0
24	4	4	3	0
25	2	2	3	0
26	3	2	3	0
27	1	4	4	0
28	4	2	3	1
29	4	0	0	0
30	4	0	0	0
31		2	2	0
32		2	1	0
33			2
