# Supplementary material for: Biocontrol of bacterial wilt disease in tomato using Bacillus subtilis strain R31
Source: Front Microbiol. 2023 Sep 28;14:1281381. doi: 10.3389/fmicb.2023.1281381 (PMC10568012; doi:10.3389/fmicb.2023.1281381)
Supplement: Supplementary file 2 [file Table_2.XLSX]

## Sheet: R31-concentrations
		Sampling location	Inoculation R31 concentration(cells/mL)	Concentration of bacteria in the sample(log10)(CFU/g)
		rhizosphere soil	10000	3.66276	3.43136	3.57978
		rhizosphere soil	100000	4.42813	4.43933	4.4133
		rhizosphere soil	1000000	5.25527	5.14613	5.34242
		rhizosphere soil	10000000	6.04139	6.07918	6
		rhizosphere soil	100000000	7.23805	7.13354	7.16435
		root tissue	10000	0	0	2.95424
		root tissue	100000	0	0	2.47712
		root tissue	1000000	3.07918	3.17609	2.95424
		root tissue	10000000	3.73239	3.85733	3.70757
		root tissue	100000000	5.26245	5.30963	5.26245

## Sheet: R31-time points
				Sampling location	sample time (days)	Concentration of bacteria in the sample(log10)(CFU/g)
				rhizosphere soil	1	7.45637	7.716	7.49693
					5	8	7.85126	7.83885
					9	7.64345	7.44716	7.57978
					15	6.77815	6.90309	6
					30	7.21484	7.9345	7.93952
				root tissue	1	4.74819	4.77815	4.81291
					5	4.5563	4.14613	4.4624
					9	4.70672	4.68124	4.74586
					15	4.74036	4.74036	4.79239
					30	5.39094	5.39094	5.42651
				stem tissue	1	4.30103	4.30103	4
					5	3	3.30103	3.8451
					9	4.11059	4.22789	4.19866
					15	3.90309	3.8451	3.60206
					30	3.41497	3.20412	3.27875

## Sheet: H202 and NO
		H2O2	time point (h)	CK				P value
			6	333.5	223.5	253.5		0.0042
			12	323.5	333.5	258.5		0.0123
			24	143.5	138.5	178.5		0.414
				1000000
			6	78.6	48.5	78.5
			12	113.5	193.5	83.5
			24	68.5	148.5	158.5
		NO	time point (h)	CK
			6	10.2188	11.1562	8.34375		0.00579
			12	33.0312	26.1562	24.2812		0.0301
			24	14.9062	18.0312	33.6562		0.0331
				1000000
			6	4.59375	5.53125	3.65625
			12	16.7812	19.5938	11.1562
			24	2.71875	4.59375	3.46875
