# Supplementary material for: Biocontrol of bacterial wilt disease in tomato using Bacillus subtilis strain R31
Source: Front Microbiol. 2023 Sep 28;14:1281381. doi: 10.3389/fmicb.2023.1281381 (PMC10568012; doi:10.3389/fmicb.2023.1281381)
Supplement: Supplementary file 4 [file Table_4.XLSX]

## Sheet: Sheet1
			CK	T1		P value
		DAY2/OD590	0.169	0.112		6.57e-10
			0.148	0.114
			0.175	0.11
			0.171	0.119
			0.149	0.119
			0.15	0.117
			0.157	0.118
			0.169	0.116
			0.167	0.117
			0.182	0.133
			0.181	0.13
			0.183	0.138
		DAY3/OD590	0.481	0.282		4.53e-07
			0.509	0.287
			0.516	0.29
			0.337	0.231
			0.33	0.221
			0.333	0.233
			0.368	0.264
			0.364	0.272
			0.383	0.27
			0.396	0.25
			0.384	0.248
			0.404	0.247
