# Supplementary material for: Biocontrol of bacterial wilt disease in tomato using Bacillus subtilis strain R31
Source: Front Microbiol. 2023 Sep 28;14:1281381. doi: 10.3389/fmicb.2023.1281381 (PMC10568012; doi:10.3389/fmicb.2023.1281381)
Supplement: Supplementary file 5 [file Table_5.XLSX]

## Sheet: R31
				R31(CFU/mL)	R31(CFU/mL)	R31(CFU/mL)	R31(CFU/mL)	R31(CFU/mL)
		R31(CFU/mL)	RS(CFU/mL)	-1 d	2 h	10 d	20 d	30 d
		0	0	0	0	0	0	0
				0	0	0	0	0
				0	0	0	0	0
		1000000	0	5.989	5.76268	5.12711	5.20683	5.82995
				5.96848	5.7767	5.24055	5.23045	5.91222
				5.97497	5.78817	5.02531	5.17026	5.82866
		10000000	0	6.82608	6.75205	6.96379	6.88649	6.74819
				6.82086	6.71181	6.92942	6.89763	6.69636
				6.81888	6.77815	6.89763	6.91381	6.67761
		100000000	0	7.75816	7.67302	7.81954	7.71433	7.51455
				7.72673	7.68664	7.82608	7.70927	7.65321
				7.7796	7.66087	7.72428	7.67578	7.67852
		0	1000000	0	0	0	0	0
				0	0	0	0	0
				0	0	0	0	0
		1000000	1000000	5.79449	5.64246	5.17898	5.13354	5.92169
				5.78887	5.69984	5.12711	5.14922	5.8202
				5.72181	5.75051	5.29226	5.16137	5.92117
		10000000	1000000	6.81491	6.62531	6.96848	6.11394	6.6721
				6.81624	6.64933	7.1038	6.25527	6.65992
				6.76343	6.72263	6.91381	6.20412	6.73878
		100000000	1000000	7.81624	7.72997	7.66276	7.11394	7.38382
				7.80686	7.72509	7.61278	7.32222	7.52763
				7.79028	7.65225	7.54407	7.25527	7.4456

## Sheet: RS
				RS(CFU/mL)	RS(CFU/mL)	RS(CFU/mL)	RS(CFU/mL)
		R31(CFU/mL)	RS(CFU/mL)	2 h	10 d	20 d	30 d
		0	0	0	0	0	0
				0	0	0	0
				0	0	0	0
		1000000	0	0	0	0	0
				0	0	0	0
				0	0	0	0
		10000000	0	0	0	0	0
				0	0	0	0
				0	0	0	0
		100000000	0	0	0	0	0
				0	0	0	0
				0	0	0	0
		0	1000000	6.35247	5.70078	5.89179	5.67269
				6.44516	5.75134	5.8946	5.77943
				6.50415	5.81595	5.64179	5.77101
		1000000	1000000	6.49292	5.42269	5.65022	6.06876
				6.52101	5.36932	5.65584	6.06876
				6.54348	5.47887	5.62494	5.99292
		10000000	1000000	6.4255	5.70078	5.47606	5.68954
				6.37213	5.7064	5.43393	5.73449
				6.33842	5.67831	5.52101	5.72044
		100000000	1000000	5.86651	5.59404	4.57438	0
				5.86089	5.59123	5.14741	1.11456
				5.80471	5.58	5.1755	0
