# Supplementary material for: Biocontrol of bacterial wilt disease in tomato using Bacillus subtilis strain R31
Source: Front Microbiol. 2023 Sep 28;14:1281381. doi: 10.3389/fmicb.2023.1281381 (PMC10568012; doi:10.3389/fmicb.2023.1281381)
Supplement: Supplementary file 6 [file Table_6.XLSX]

## Sheet: Sheet1
name_from	name_to	relationship	r value
Acidovorax	Leadbetterella	pos	0.816667
Acinetobacter	Methylotenera	neg	0.833333
Acinetobacter	Ferrovibrio	neg	0.9
Afipia	Pusillimonas	neg	0.866667
Algoriphagus	Dyella	neg	0.883333
Algoriphagus	Bacteriovorax	pos	0.883333
Algoriphagus	Paenibacillus	neg	0.916667
Algoriphagus	Azospirillum	neg	0.883333
Algoriphagus	Kaistia	neg	0.9
Algoriphagus	Methanosarcina	neg	0.816667
Allorhizobium-Neorhizobium-Pararhizobium-Rhizobium	Dyella	neg	0.833333
Allorhizobium-Neorhizobium-Pararhizobium-Rhizobium	Arachidicoccus	pos	0.833333
Allorhizobium-Neorhizobium-Pararhizobium-Rhizobium	Planctopirus	neg	0.85
Altererythrobacter	Niabella	neg	0.883333
Altererythrobacter	Pseudolabrys	pos	0.883333
Altererythrobacter	Fluviicola	neg	0.883333
Altererythrobacter	Mesorhizobium	pos	0.833333
Altererythrobacter	Paludibaculum	pos	0.883333
Altererythrobacter	Hirschia	pos	0.866667
Altererythrobacter	Opitutus	pos	0.85
Altererythrobacter	Phenylobacterium	pos	0.933333
Altererythrobacter	Roseomonas	neg	0.816667
Altererythrobacter	Cytophaga	pos	0.966667
Altererythrobacter	Nubsella	neg	0.816667
Anaerolinea	Bordetella	pos	0.833333
Arachidicoccus	Planctopirus	neg	0.833333
Asticcacaulis	Ochrobactrum	neg	0.833333
Asticcacaulis	Terrimonas	neg	0.833333
Asticcacaulis	Kaistia	pos	0.85
Asticcacaulis	Hyphomicrobium	pos	0.916667
Asticcacaulis	Solitalea	neg	0.866667
Bacillus	Bosea	pos	0.95
Bacillus	Nocardioides	pos	0.816667
Bacteriovorax	Paenibacillus	neg	0.883333
Bacteriovorax	Azospirillum	neg	0.833333
Bacteriovorax	Kaistia	neg	0.95
Bacteriovorax	Hyphomicrobium	neg	0.833333
Bacteriovorax	Methanosarcina	neg	0.883333
Bauldia	Romboutsia	neg	0.9
Bosea	Nocardioides	pos	0.833333
Bradyrhizobium	Sphingomonas	pos	0.816667
Bradyrhizobium	Anseongella	pos	0.833333
Brevundimonas	Algoriphagus	pos	0.883333
Brevundimonas	Dyella	neg	0.916667
Brevundimonas	Bacteriovorax	pos	0.85
Brevundimonas	Paenibacillus	neg	0.833333
Brevundimonas	Azospirillum	neg	0.816667
Brevundimonas	Lacunisphaera	neg	0.85
Brevundimonas	Kaistia	neg	0.933333
Brevundimonas	Hyphomicrobium	neg	0.833333
Brevundimonas	Methanosarcina	neg	0.816667
Candidatus_Jidaibacter	Candidatus_Xiphinematobacter	neg	0.933333
Castellaniella	Legionella	pos	0.916667
Castellaniella	Pseudaminobacter	pos	0.9
Caulobacter	Methylophilus	pos	0.883333
Caulobacter	Peredibacter	neg	0.85
Caulobacter	Luteolibacter	pos	0.9
Caulobacter	Devosia	pos	0.966667
Caulobacter	Sphingobium	pos	0.85
Caulobacter	Brevundimonas	neg	0.883333
Caulobacter	Dyella	pos	0.883333
Caulobacter	Mesorhizobium	pos	0.816667
Caulobacter	Paenibacillus	pos	0.833333
Caulobacter	Novosphingobium	pos	0.95
Caulobacter	Nocardioides	pos	0.866667
Caulobacter	Lacunisphaera	pos	0.816667
Caulobacter	Kaistia	pos	0.816667
Caulobacter	Phenylobacterium	pos	0.816667
Cellvibrio	Pelobium	neg	0.833333
Chitinophaga	Iamia	pos	0.85
Comamonas	Acinetobacter	pos	0.816667
Comamonas	Parafilimonas	pos	0.883333
Comamonas	Dyadobacter	neg	0.9
Comamonas	Gemmatimonas	neg	0.816667
Comamonas	Niabella	pos	0.916667
Comamonas	SH-PL14	neg	0.833333
Comamonas	Paludibaculum	neg	0.816667
Comamonas	Planctopirus	neg	0.833333
Comamonas	Opitutus	neg	0.85
Comamonas	Prosthecobacter	neg	0.85
Comamonas	Ferrovibrio	neg	0.866667
Devosia	Sphingobium	pos	0.833333
Devosia	Brevundimonas	neg	0.883333
Devosia	Ramlibacter	pos	0.833333
Devosia	Novosphingobium	pos	0.883333
Devosia	Lacunisphaera	pos	0.916667
Devosia	Phenylobacterium	pos	0.816667
Devosia	Cytophaga	pos	0.816667
Duganella	Terracidiphilus	neg	0.833333
Dyadobacter	Niabella	neg	0.933333
Dyadobacter	Fluviicola	neg	0.916667
Dyadobacter	Opitutus	pos	0.9
Dyadobacter	Roseomonas	neg	0.816667
Dyadobacter	Nubsella	neg	0.933333
Dyadobacter	Romboutsia	neg	0.866667
Dyella	Bacteriovorax	neg	0.85
Dyella	Paenibacillus	pos	0.883333
Dyella	Gemmata	pos	0.9
Dyella	Kaistia	pos	0.933333
Dyella	Methanosarcina	pos	0.933333
Dyella	Bauldia	pos	0.866667
Emticicia	Methylotenera	pos	0.85
Emticicia	Haoranjiania	neg	0.883333
Ferruginibacter	Terrimonas	pos	0.816667
Filomicrobium	Zavarzinella	neg	0.816667
Filomicrobium	Afipia	pos	0.933333
Flavitalea	Moheibacter	neg	0.833333
Flavobacterium	Sediminibacterium	neg	0.833333
Flavobacterium	Lysinibacillus	neg	0.833333
Flavobacterium	Pseudactinotalea	neg	0.816667
Flavobacterium	Candidatus_Xiphinematobacter	pos	0.866667
Fluviicola	Opitutus	neg	0.833333
Fluviicola	Phenylobacterium	neg	0.916667
Fluviicola	Roseomonas	pos	0.816667
Fluviicola	Cytophaga	neg	0.816667
Fluviicola	Nubsella	pos	0.95
Fluviicola	Romboutsia	pos	0.816667
Gemmata	Methanosarcina	pos	0.866667
Gemmata	Bauldia	pos	0.983333
Gemmata	Romboutsia	neg	0.85
Gemmatimonas	Niabella	neg	0.866667
Gemmatimonas	Opitutus	pos	0.833333
Gemmatimonas	Hydrogenophaga	pos	0.833333
Gemmatimonas	Pir4_lineage	pos	0.85
Glutamicibacter	Castellaniella	pos	0.9
Glutamicibacter	Pseudaminobacter	pos	0.816667
Hirschia	Roseomonas	neg	0.866667
Hirschia	Cytophaga	pos	0.85
Hirschia	Olivibacter	pos	0.916667
Hirschia	Pandoraea	neg	0.916667
Kaistia	Parvibaculum	pos	0.816667
Kaistia	Hyphomicrobium	pos	0.9
Kaistia	Methanosarcina	pos	0.9
Legionella	Curvibacter	pos	0.816667
Legionella	Pseudaminobacter	pos	0.816667
Luteolibacter	Devosia	pos	0.883333
Luteolibacter	Sphingobium	pos	0.883333
Luteolibacter	Brevundimonas	neg	0.9
Luteolibacter	Dyella	pos	0.9
Luteolibacter	Mesorhizobium	pos	0.816667
Luteolibacter	Novosphingobium	pos	0.866667
Luteolibacter	Nocardioides	pos	0.833333
Luteolibacter	Phenylobacterium	pos	0.883333
Lysinibacillus	Duganella	neg	0.866667
Lysinibacillus	Curvibacter	pos	0.883333
Marmoricola	Paludibaculum	pos	0.833333
Marmoricola	Terriglobus	neg	0.883333
Marmoricola	Moheibacter	neg	0.833333
Marmoricola	Romboutsia	neg	0.816667
Massilia	Caulobacter	pos	0.833333
Massilia	Methylophilus	pos	0.816667
Massilia	Sphingobacterium	neg	0.966667
Massilia	Sphingobium	pos	0.85
Massilia	Ferruginibacter	neg	0.833333
Massilia	Brevundimonas	neg	0.85
Massilia	Algoriphagus	neg	0.883333
Massilia	Dyella	pos	0.816667
Massilia	Bacteriovorax	neg	0.866667
Massilia	Paenibacillus	pos	0.833333
Massilia	Azospirillum	pos	0.9
Massilia	Kaistia	pos	0.816667
Mesorhizobium	Paludibaculum	pos	0.816667
Mesorhizobium	Paenibacillus	pos	0.85
Mesorhizobium	Novosphingobium	pos	0.866667
Mesorhizobium	Phenylobacterium	pos	0.816667
Methanosarcina	Bauldia	pos	0.9
Methanosarcina	Romboutsia	neg	0.816667
Methylophilus	Luteolibacter	pos	0.9
Methylophilus	Sphingobacterium	neg	0.816667
Methylophilus	Devosia	pos	0.85
Methylophilus	Brevundimonas	neg	0.966667
Methylophilus	Algoriphagus	neg	0.9
Methylophilus	Dyella	pos	0.966667
Methylophilus	Bacteriovorax	neg	0.85
Methylophilus	Paenibacillus	pos	0.883333
Methylophilus	Kaistia	pos	0.95
Methylophilus	Methanosarcina	pos	0.9
Methylotenera	Haoranjiania	neg	0.833333
Mucilaginibacter	Pusillimonas	pos	0.85
Niabella	Fluviicola	pos	0.85
Niabella	Paludibaculum	neg	0.866667
Niabella	Methylotenera	neg	0.866667
Niabella	Opitutus	neg	0.933333
Niabella	Pir4_lineage	neg	0.816667
Niabella	Nubsella	pos	0.9
Nonomuraea	Granulicella	neg	0.816667
Nonomuraea	Roseomonas	pos	0.866667
Novosphingobium	Nocardioides	pos	0.95
Nubsella	Romboutsia	pos	0.883333
Ochrobactrum	Thermopolyspora	neg	0.9
Oligoflexus	Confluentibacter	neg	0.816667
Oligoflexus	Pseudohongiella	neg	0.816667
Olivibacter	Pandoraea	neg	0.966667
Opitutus	Ohtaekwangia	pos	0.866667
Opitutus	Cytophaga	pos	0.816667
Opitutus	Pir4_lineage	pos	0.916667
Opitutus	Nubsella	neg	0.866667
Paenarthrobacter	Solitalea	neg	0.866667
Paenibacillus	Azospirillum	pos	0.816667
Paenibacillus	Novosphingobium	pos	0.816667
Paenibacillus	Kaistia	pos	0.916667
Paenibacillus	Methanosarcina	pos	0.816667
Paludibaculum	Hirschia	pos	0.866667
Paludibaculum	Arachidicoccus	neg	0.933333
Paludibaculum	Planctopirus	pos	0.933333
Paludibaculum	Phenylobacterium	pos	0.816667
Paludibaculum	Terriglobus	neg	0.833333
Paracoccus	Reyranella	pos	0.9
Parafilimonas	Dyadobacter	neg	0.816667
Parafilimonas	Niabella	pos	0.85
Parafilimonas	SH-PL14	neg	0.95
Parafilimonas	Opitutus	neg	0.916667
Parafilimonas	Pir4_lineage	neg	0.816667
Parvibaculum	Hyphomicrobium	pos	0.883333
Parvibaculum	Pantoea	neg	0.85
Pedobacter	Taibaiella	pos	0.883333
Peredibacter	Dyella	neg	0.833333
Peredibacter	Methanosarcina	neg	0.866667
Peredibacter	Bauldia	neg	0.816667
Phenylobacterium	Roseomonas	neg	0.816667
Phenylobacterium	Cytophaga	pos	0.916667
Pirellula	Rhodopirellula	pos	0.816667
Pirellula	Mesorhizobium	pos	0.816667
Pirellula	Hirschia	pos	0.883333
Pirellula	Prosthecobacter	pos	0.816667
Pirellula	Phenylobacterium	pos	0.833333
Pirellula	Roseomonas	neg	0.883333
Pirellula	Olivibacter	pos	0.816667
Pirellula	Pandoraea	neg	0.833333
Planctomicrobium	Altererythrobacter	pos	0.816667
Planctomicrobium	Pirellula	pos	0.9
Planctomicrobium	Rhodopirellula	pos	0.95
Planctomicrobium	Pseudolabrys	pos	0.866667
Planctomicrobium	Hirschia	pos	0.933333
Planctomicrobium	Prosthecobacter	pos	0.833333
Planctomicrobium	Roseomonas	neg	0.833333
Planctomicrobium	Pseudopedobacter	neg	0.816667
Planctomicrobium	Cytophaga	pos	0.816667
Planctopirus	Ferrovibrio	pos	0.866667
Prauserella	Tepidimicrobium	neg	0.816667
Prosthecobacter	Chitinophaga	neg	0.833333
Prosthecobacter	Roseomonas	neg	0.833333
Prosthecobacter	Iamia	neg	0.833333
Pseudolabrys	Paludibaculum	pos	0.966667
Pseudolabrys	Hirschia	pos	0.933333
Pseudolabrys	Arachidicoccus	neg	0.933333
Pseudolabrys	Planctopirus	pos	0.85
Pseudolabrys	Phenylobacterium	pos	0.816667
Pseudolabrys	Cytophaga	pos	0.816667
Pseudomonas	Allorhizobium-Neorhizobium-Pararhizobium-Rhizobium	pos	0.833333
Pseudomonas	Peredibacter	pos	0.883333
Pseudomonas	Altererythrobacter	neg	0.85
Pseudomonas	Dyella	neg	0.833333
Pseudomonas	Fluviicola	pos	0.816667
Pseudomonas	Paludibaculum	neg	0.866667
Pseudomonas	Planctopirus	neg	0.883333
Pseudomonas	Phenylobacterium	neg	0.816667
Pseudomonas	Methanosarcina	neg	0.866667
Pseudomonas	Romboutsia	pos	0.816667
Pseudopedobacter	Thermobispora	neg	0.85
R31	Massilia	neg	0.866667
R31	Caulobacter	neg	0.866667
R31	Methylophilus	neg	0.966667
R31	Luteolibacter	neg	0.833333
R31	Sphingobacterium	pos	0.85
R31	Brevundimonas	pos	0.9
R31	Algoriphagus	pos	0.933333
R31	Dyella	neg	0.966667
R31	Bacteriovorax	pos	0.883333
R31	Paenibacillus	neg	0.933333
R31	Gemmata	neg	0.833333
R31	Kaistia	neg	0.933333
R31	Methanosarcina	neg	0.933333
R31	Bauldia	neg	0.816667
Ramlibacter	Lacunisphaera	pos	0.816667
Ramlibacter	Prosthecobacter	pos	0.833333
Reyranella	Planctopirus	pos	0.85
Reyranella	Prosthecobacter	pos	0.833333
Reyranella	Ferrovibrio	pos	0.85
Rhodanobacter	Glutamicibacter	pos	0.816667
Rhodanobacter	Bacillus	pos	0.866667
Rhodanobacter	Bosea	pos	0.866667
Rhodopirellula	Ruminofilibacter	pos	0.816667
Rhodopirellula	SH-PL14	pos	0.9
Rhodopirellula	Ramlibacter	pos	0.85
Rhodopirellula	Mesorhizobium	pos	0.85
Rhodopirellula	Hirschia	pos	0.833333
Rhodopirellula	Reyranella	pos	0.833333
Rhodopirellula	Prosthecobacter	pos	0.883333
Rhodopseudomonas	Bradyrhizobium	pos	0.816667
Roseomonas	Pandoraea	pos	0.85
Ruminofilibacter	Reyranella	pos	0.866667
Ruminofilibacter	Prosthecobacter	pos	0.933333
SH-PL14	Opitutus	pos	0.866667
SH-PL14	Prosthecobacter	pos	0.883333
Sphingobacterium	Sphingobium	neg	0.85
Sphingobacterium	Brevundimonas	pos	0.866667
Sphingobacterium	Algoriphagus	pos	0.916667
Sphingobacterium	Bacteriovorax	pos	0.9
Sphingobacterium	Paenibacillus	neg	0.816667
Sphingobacterium	Azospirillum	neg	0.933333
Sphingobacterium	Kaistia	neg	0.833333
Sphingobium	Brevundimonas	neg	0.816667
Sphingobium	Algoriphagus	neg	0.85
Sphingobium	Dyella	pos	0.816667
Sphingobium	Novosphingobium	pos	0.85
Sphingobium	Nocardioides	pos	0.866667
Sphingobium	Moheibacter	neg	0.866667
Sphingomonas	Pseudohongiella	pos	0.95
Sphingopyxis	Curvibacter	pos	0.916667
Stenotrophomonas	Chelativorans	neg	0.85
Streptomyces	Bacillus	pos	0.9
Streptomyces	Bosea	pos	0.866667
Streptomyces	Nocardioides	pos	0.916667
Streptomyces	LD29	pos	0.816667
Streptomyces	BIyi10	pos	0.816667
Taibaiella	Emticicia	neg	0.866667
Taibaiella	Methylotenera	neg	0.816667
Terrimonas	Paenarthrobacter	neg	0.833333
Terrimonas	Solitalea	pos	0.85
Thermomonas	Sphingopyxis	pos	0.816667
Thermomonas	Rhodopseudomonas	pos	0.816667
Thermomonas	Ferruginibacter	neg	0.883333
Thermomonas	Bacillus	pos	0.833333
Thermopolyspora	Hyphomicrobium	pos	0.816667
Xanthomonas	Zavarzinella	pos	0.883333
Xanthomonas	Pusillimonas	pos	0.85
Zavarzinella	Pusillimonas	pos	0.816667
