# Supplementary material for: Biocontrol of bacterial wilt disease in tomato using Bacillus subtilis strain R31
Source: Front Microbiol. 2023 Sep 28;14:1281381. doi: 10.3389/fmicb.2023.1281381 (PMC10568012; doi:10.3389/fmicb.2023.1281381)
Supplement: Supplementary file 7 [file Table_7.XLSX]

## Sheet: Sheet1
name_from	name_to	relationship	r value
Acidovorax	Chryseobacterium	neg	0.883333
Acidovorax	Glutamicibacter	pos	0.816667
Acidovorax	Brevundimonas	pos	0.916667
Acidovorax	Dyella	neg	0.866667
Acidovorax	Paenibacillus	neg	0.816667
Acidovorax	Azospirillum	neg	0.95
Acidovorax	Nocardioides	neg	0.85
Acidovorax	Lysinibacillus	neg	0.816667
Acidovorax	Candidatus_Jidaibacter	neg	0.883333
Acidovorax	Cavicella	neg	0.95
Afipia	Burkholderia-Caballeronia-Paraburkholderia	pos	0.833333
Algoriphagus	Rhodopirellula	pos	0.883333
Algoriphagus	Pelomonas	pos	0.866667
Algoriphagus	Reyranella	pos	0.933333
Algoriphagus	bacterium_enrichment_culture_clone_heteroA59_4W	pos	0.85
Allorhizobium-Neorhizobium-Pararhizobium-Rhizobium	Pedobacter	pos	0.916667
Allorhizobium-Neorhizobium-Pararhizobium-Rhizobium	Taibaiella	pos	0.883333
Allorhizobium-Neorhizobium-Pararhizobium-Rhizobium	Hirschia	pos	0.883333
Allorhizobium-Neorhizobium-Pararhizobium-Rhizobium	Arachidicoccus	pos	0.816667
Allorhizobium-Neorhizobium-Pararhizobium-Rhizobium	Leadbetterella	pos	0.966667
Allorhizobium-Neorhizobium-Pararhizobium-Rhizobium	Fluviicola	neg	0.85
Altererythrobacter	Marmoricola	pos	0.85
Altererythrobacter	Methylotenera	pos	0.833333
Altererythrobacter	Sphingomonas	pos	0.833333
Altererythrobacter	Pseudopedobacter	neg	0.95
Altererythrobacter	Chthoniobacter	pos	0.833333
Arachidicoccus	Fluviicola	neg	0.866667
Asticcacaulis	Caulobacter	pos	0.966667
Asticcacaulis	Methylotenera	pos	0.916667
Asticcacaulis	Phaeodactylibacter	pos	0.816667
Asticcacaulis	Duganella	pos	0.85
Asticcacaulis	Terriglobus	pos	0.916667
Azospirillum	Nocardioides	pos	0.933333
Azospirillum	Methylotenera	pos	0.883333
Azospirillum	Sphingomonas	pos	0.883333
Azospirillum	Lysinibacillus	pos	0.9
Azospirillum	Candidatus_Jidaibacter	pos	0.966667
Azospirillum	Cavicella	pos	0.9
Bacillus	Flavitalea	pos	0.816667
Bacillus	Curvibacter	neg	0.85
Bacillus	Bauldia	pos	0.866667
bacterium_enrichment_culture_clone_heteroA59_4W	Pseudaminobacter	pos	0.833333
Bdellovibrio	Curvibacter	neg	0.866667
Bdellovibrio	Aquisphaera	pos	0.85
Bdellovibrio	Sphaerobacter	neg	0.883333
Bdellovibrio	Lysobacter	pos	0.883333
Bosea	Bdellovibrio	pos	0.866667
Bosea	Leadbetterella	pos	0.833333
Bosea	Fluviicola	neg	0.9
Bosea	Aquisphaera	pos	0.833333
Bradyrhizobium	Mesorhizobium	neg	0.833333
Bradyrhizobium	Chitinophaga	neg	0.833333
Brevundimonas	Ochrobactrum	pos	0.916667
Brevundimonas	Stenotrophomonas	pos	0.9
Brevundimonas	Thermomonospora	neg	0.816667
Brevundimonas	Cavicella	neg	0.833333
Bryobacter	Iamia	pos	0.816667
C1-B045	Ottowia	pos	0.933333
Candidatus_Jidaibacter	Cavicella	pos	0.883333
Candidatus_Solibacter	Pantoea	pos	0.883333
Castellaniella	Cavicella	neg	0.85
Caulobacter	Terriglobus	pos	0.9
Cellvibrio	Luteolibacter	pos	0.95
Cellvibrio	Sphingobium	pos	0.933333
Cellvibrio	Paenibacillus	pos	0.816667
Cellvibrio	Hyphomicrobium	pos	0.933333
Cellvibrio	Terracidiphilus	neg	0.816667
Cellvibrio	Mycobacterium	pos	1
Cellvibrio	Nubsella	neg	0.833333
Chitinophaga	C1-B045	neg	0.816667
Chryseobacterium	Glutamicibacter	neg	0.9
Chryseobacterium	Brevundimonas	neg	0.933333
Chryseobacterium	Ochrobactrum	neg	0.85
Chryseobacterium	Gemmata	neg	0.816667
Chryseobacterium	Pseudactinotalea	neg	0.833333
Comamonas	Glutamicibacter	pos	0.916667
Comamonas	Sphingobacterium	pos	0.9
Comamonas	Brevundimonas	pos	0.883333
Comamonas	Ochrobactrum	pos	0.9
Comamonas	Stenotrophomonas	pos	0.866667
Comamonas	Pseudactinotalea	pos	0.833333
Comamonas	Thermomonospora	neg	0.833333
Curvibacter	Sphaerobacter	pos	0.883333
Devosia	Luteimonas	pos	0.833333
Devosia	Algoriphagus	pos	0.866667
Devosia	Rhodopirellula	pos	0.85
Devosia	Mesorhizobium	pos	0.816667
Devosia	Reyranella	pos	0.833333
Devosia	bacterium_enrichment_culture_clone_heteroA59_4W	pos	0.883333
Devosia	Alcaligenes	neg	0.933333
Duganella	Chthoniobacter	pos	0.866667
Dyadobacter	Bacteriovorax	neg	0.916667
Dyella	Azospirillum	pos	0.9
Dyella	Sphingomonas	pos	0.866667
Dyella	Lysinibacillus	pos	0.85
Dyella	Candidatus_Jidaibacter	pos	0.9
Dyella	Cavicella	pos	0.883333
Emticicia	Rhodobacter	pos	0.816667
Ferruginibacter	Ruminofilibacter	pos	0.9
Filimonas	Fluviicola	pos	0.866667
Filimonas	Gordonia	neg	0.85
Flavitalea	Pseudonocardia	neg	0.816667
Flavitalea	Cytophaga	pos	0.883333
Flavitalea	Bauldia	pos	0.816667
Flavobacterium	Allorhizobium-Neorhizobium-Pararhizobium-Rhizobium	neg	0.85
Flavobacterium	Pedobacter	neg	0.85
Flavobacterium	Rhodopseudomonas	neg	0.833333
Flavobacterium	Streptomyces	pos	0.9
Flavobacterium	Thermopolyspora	pos	0.833333
Flavobacterium	Hirschia	neg	0.85
Flavobacterium	Leadbetterella	neg	0.9
Flavobacterium	Zavarzinella	neg	0.833333
Gemmatimonas	Parapedobacter	neg	0.833333
Glutamicibacter	Sphingobacterium	pos	0.916667
Glutamicibacter	Brevundimonas	pos	0.933333
Glutamicibacter	Ochrobactrum	pos	0.966667
Glutamicibacter	Stenotrophomonas	pos	0.916667
Glutamicibacter	Pseudactinotalea	pos	0.916667
Glutamicibacter	Sphaerobacter	neg	0.833333
Glutamicibacter	Thermomonospora	neg	0.833333
GMI1000	Acidovorax	neg	0.833333
GMI1000	Methylophilus	pos	0.883333
GMI1000	Dyella	pos	0.983333
GMI1000	Azospirillum	pos	0.866667
GMI1000	Nocardioides	pos	0.816667
GMI1000	Sphingomonas	pos	0.883333
GMI1000	Lysinibacillus	pos	0.866667
GMI1000	Candidatus_Jidaibacter	pos	0.883333
GMI1000	Cavicella	pos	0.9
Granulicella	Roseateles	neg	0.833333
Hirschia	Lacunisphaera	neg	0.85
Hirschia	Leadbetterella	pos	0.95
Hyphomicrobium	Terracidiphilus	neg	0.883333
Hyphomicrobium	Mycobacterium	pos	0.933333
Hyphomicrobium	Nubsella	neg	0.833333
Hyphomicrobium	Roseateles	pos	0.833333
Kaistia	BIyi10	pos	0.85
Lacunisphaera	Pseudactinotalea	neg	0.833333
LD29	Pantoea	pos	0.866667
LD29	Singulisphaera	neg	0.9
Leadbetterella	Fluviicola	neg	0.816667
Leadbetterella	Aquisphaera	pos	0.816667
Legionella	Lacibacter	pos	0.9
Luteimonas	Algoriphagus	pos	0.983333
Luteimonas	Rhodopirellula	pos	0.833333
Luteimonas	Pelomonas	pos	0.883333
Luteimonas	Reyranella	pos	0.916667
Luteimonas	Pseudaminobacter	pos	0.816667
Luteolibacter	Sphingobium	pos	0.9
Luteolibacter	Hyphomicrobium	pos	0.916667
Luteolibacter	Terracidiphilus	neg	0.833333
Luteolibacter	Mycobacterium	pos	0.95
Lysinibacillus	Candidatus_Jidaibacter	pos	0.916667
Lysinibacillus	Cavicella	pos	0.866667
Marmoricola	Pseudoxanthomonas	pos	0.833333
Marmoricola	Ramlibacter	pos	0.9
Marmoricola	Emticicia	pos	0.95
Marmoricola	Methylotenera	pos	0.866667
Marmoricola	Sphingomonas	pos	0.866667
Marmoricola	Rhodobacter	pos	0.85
Marmoricola	Candidatus_Jidaibacter	pos	0.833333
Marmoricola	Pseudopedobacter	neg	0.883333
Massilia	Cellvibrio	pos	0.883333
Massilia	Luteolibacter	pos	0.883333
Massilia	Sphingobium	pos	0.933333
Massilia	Hyphomicrobium	pos	0.9
Massilia	Terracidiphilus	neg	0.95
Massilia	Mycobacterium	pos	0.883333
Massilia	Nubsella	neg	0.833333
Methanosarcina	Arsenicibacter	pos	0.833333
Methylophilus	Cellvibrio	pos	0.866667
Methylophilus	Luteolibacter	pos	0.966667
Methylophilus	Sphingobium	pos	0.833333
Methylophilus	Dyella	pos	0.85
Methylophilus	Opitutus	pos	0.85
Methylophilus	Hyphomicrobium	pos	0.85
Methylophilus	Mycobacterium	pos	0.866667
Methylotenera	Sphingomonas	pos	0.916667
Methylotenera	Lysinibacillus	pos	0.833333
Methylotenera	Duganella	pos	0.816667
Methylotenera	Candidatus_Jidaibacter	pos	0.883333
Methylotenera	Chelativorans	pos	0.85
Moheibacter	Cytophaga	pos	0.816667
Moheibacter	Geobacillus	neg	0.833333
Mucilaginibacter	Parafilimonas	pos	0.933333
Mucilaginibacter	Nocardioides	pos	0.833333
Mucilaginibacter	Methylotenera	pos	0.833333
Mucilaginibacter	Aquicella	pos	0.866667
Mucilaginibacter	Bordetella	pos	0.833333
Mycobacterium	Nubsella	neg	0.833333
Niabella	Bdellovibrio	pos	0.816667
Niabella	Lysobacter	pos	0.933333
Nocardioides	Methylotenera	pos	0.916667
Nocardioides	Sphingomonas	pos	0.916667
Nocardioides	Lysinibacillus	pos	0.883333
Nocardioides	Candidatus_Jidaibacter	pos	0.933333
Nocardioides	Cavicella	pos	0.85
Nonomuraea	Pirellula	neg	0.85
Novosphingobium	Pedomicrobium	pos	0.883333
Ochrobactrum	Stenotrophomonas	pos	0.933333
Ochrobactrum	Pseudactinotalea	pos	0.9
Ochrobactrum	Thermomonospora	neg	0.866667
Oligoflexus	LD29	pos	0.9
Oligoflexus	Candidatus_Solibacter	pos	0.883333
Oligoflexus	Pantoea	pos	0.85
Opitutus	Solitalea	neg	0.833333
Opitutus	Nubsella	neg	0.883333
Paenarthrobacter	Chitinophaga	neg	0.85
Paenarthrobacter	Roseateles	pos	0.883333
Paenibacillus	Azospirillum	pos	0.866667
Paenibacillus	Lysinibacillus	pos	0.816667
Paenibacillus	Hyphomicrobium	pos	0.833333
Paenibacillus	Candidatus_Jidaibacter	pos	0.866667
Paenibacillus	Castellaniella	neg	0.833333
Paenibacillus	Mycobacterium	pos	0.816667
Paenibacillus	Cavicella	pos	0.816667
Paludibaculum	Rhodobacter	pos	0.9
Paludibaculum	Pseudopedobacter	neg	0.833333
Pantoea	Fermentimonas	pos	0.816667
Paracoccus	Phenylobacterium	pos	0.883333
Parafilimonas	Marmoricola	pos	0.833333
Parafilimonas	Emticicia	pos	0.816667
Parafilimonas	Aquicella	pos	0.933333
Parafilimonas	Bordetella	pos	0.833333
Parvibaculum	Hydrogenophaga	pos	0.833333
Pedobacter	Taibaiella	pos	0.916667
Pedobacter	Filimonas	neg	0.9
Pedobacter	Hirschia	pos	0.833333
Pedobacter	Leadbetterella	pos	0.916667
Pedobacter	Fluviicola	neg	0.866667
Pedobacter	Pigmentiphaga	pos	0.866667
Pelomonas	Reyranella	pos	0.9
Pelomonas	Parvibaculum	pos	0.816667
Pelomonas	Hydrogenophaga	pos	0.833333
Pelomonas	Pseudaminobacter	pos	0.85
Peredibacter	Thermopolyspora	neg	0.816667
Peredibacter	Bdellovibrio	pos	0.95
Peredibacter	Curvibacter	neg	0.833333
Peredibacter	Sphaerobacter	neg	0.883333
Phaeodactylibacter	Duganella	pos	0.85
Phaeodactylibacter	Chthoniobacter	pos	0.85
Pirellula	Pseudolabrys	pos	0.833333
Planctomicrobium	SH-PL14	pos	0.816667
Planctomicrobium	Prauserella	pos	0.85
Planctomicrobium	Planctopirus	pos	0.916667
Planctomicrobium	Niastella	neg	0.833333
Planctopirus	Pseudonocardia	neg	0.833333
Planctopirus	Niastella	neg	0.916667
Prauserella	Planctopirus	pos	0.933333
Prosthecobacter	Pedomicrobium	pos	0.866667
Pseudactinotalea	Castellaniella	pos	0.816667
Pseudactinotalea	Thermomonospora	neg	0.833333
Pseudactinotalea	Cavicella	neg	0.816667
Pseudolabrys	SH-PL14	pos	0.816667
Pseudolabrys	Prauserella	pos	0.983333
Pseudolabrys	Planctopirus	pos	0.9
Pseudomonas	Taibaiella	pos	0.933333
Pseudomonas	Bosea	pos	0.933333
Pseudomonas	Thermopolyspora	neg	0.833333
Pseudomonas	Bdellovibrio	pos	0.883333
Pseudomonas	Leadbetterella	pos	0.816667
Pseudomonas	Fluviicola	neg	0.916667
Pseudomonas	Aquisphaera	pos	0.866667
Pseudonocardia	Hydrogenophaga	neg	0.816667
Pseudonocardia	Bauldia	neg	0.816667
Pseudoxanthomonas	Ramlibacter	pos	0.816667
Pseudoxanthomonas	Paludibaculum	pos	0.866667
Pseudoxanthomonas	Rhodobacter	pos	0.833333
R31	Peredibacter	pos	0.866667
R31	Glutamicibacter	pos	0.833333
R31	Sphingobacterium	pos	0.883333
R31	Ochrobactrum	pos	0.833333
R31	Stenotrophomonas	pos	0.816667
R31	Bdellovibrio	pos	0.916667
R31	Curvibacter	neg	0.933333
R31	Sphaerobacter	neg	0.966667
Ramlibacter	Emticicia	pos	0.816667
Ramlibacter	Azospirillum	pos	0.816667
Ramlibacter	Nocardioides	pos	0.916667
Ramlibacter	Methylotenera	pos	0.85
Ramlibacter	Sphingomonas	pos	0.883333
Ramlibacter	Lysinibacillus	pos	0.833333
Ramlibacter	Candidatus_Jidaibacter	pos	0.85
Reyranella	bacterium_enrichment_culture_clone_heteroA59_4W	pos	0.816667
Reyranella	Afipia	pos	0.866667
Rhodanobacter	Legionella	pos	0.866667
Rhodanobacter	Persicitalea	pos	0.866667
Rhodanobacter	Lacibacter	pos	0.816667
Rhodanobacter	Burkholderia-Caballeronia-Paraburkholderia	pos	0.866667
Rhodopirellula	Reyranella	pos	0.816667
Rhodopirellula	bacterium_enrichment_culture_clone_heteroA59_4W	pos	0.966667
Rhodopseudomonas	Nonomuraea	neg	0.883333
Rhodopseudomonas	Pirellula	pos	0.966667
Rhodopseudomonas	Thermopolyspora	neg	0.816667
Rhodopseudomonas	Hirschia	pos	0.85
Rhodopseudomonas	Leadbetterella	pos	0.816667
Rhodopseudomonas	Zavarzinella	pos	0.816667
Roseomonas	Hydrogenophaga	pos	0.833333
Roseomonas	Legionella	pos	0.833333
Roseomonas	Lacibacter	pos	0.833333
Ruminofilibacter	Pelomonas	pos	0.816667
Sediminibacterium	SH-PL14	pos	0.816667
Sediminibacterium	Prauserella	pos	0.816667
Sediminibacterium	Pseudonocardia	neg	0.966667
Sediminibacterium	Cytophaga	pos	0.833333
Sediminibacterium	Bauldia	pos	0.85
SH-PL14	Pelomonas	pos	0.833333
SH-PL14	Pseudonocardia	neg	0.816667
SH-PL14	Roseomonas	pos	0.966667
SH-PL14	Hydrogenophaga	pos	0.866667
Singulisphaera	Iamia	neg	0.816667
Sphingobacterium	Brevundimonas	pos	0.883333
Sphingobacterium	Ochrobactrum	pos	0.866667
Sphingobacterium	Stenotrophomonas	pos	0.866667
Sphingobacterium	Bacteriovorax	pos	0.833333
Sphingobacterium	Sphaerobacter	neg	0.833333
Sphingobium	Paenibacillus	pos	0.816667
Sphingobium	Opitutus	pos	0.85
Sphingobium	Hyphomicrobium	pos	0.966667
Sphingobium	Terracidiphilus	neg	0.85
Sphingobium	Mycobacterium	pos	0.933333
Sphingobium	Nubsella	neg	0.933333
Sphingomonas	Lysinibacillus	pos	0.933333
Sphingomonas	Candidatus_Jidaibacter	pos	0.95
Sphingopyxis	Gemmata	pos	0.9
Sphingopyxis	Phenylobacterium	pos	0.833333
Stenotrophomonas	Thermomonospora	neg	0.933333
Streptomyces	Thermopolyspora	pos	0.883333
Streptomyces	Bdellovibrio	neg	0.833333
Streptomyces	Aquisphaera	neg	0.866667
Taibaiella	Bosea	pos	0.916667
Taibaiella	Filimonas	neg	0.883333
Taibaiella	Arachidicoccus	pos	0.816667
Taibaiella	Leadbetterella	pos	0.883333
Taibaiella	Fluviicola	neg	0.983333
Taibaiella	Solitalea	pos	0.816667
Terracidiphilus	Mycobacterium	neg	0.816667
Terracidiphilus	Roseateles	neg	0.816667
Terrimonas	Pantoea	pos	0.883333
Thermomonas	Rhodanobacter	pos	0.833333
Thermomonas	Luteimonas	pos	0.816667
Thermomonas	SH-PL14	pos	0.916667
Thermomonas	Roseomonas	pos	0.916667
Thermomonas	Burkholderia-Caballeronia-Paraburkholderia	pos	0.933333
Thermopolyspora	Bdellovibrio	neg	0.833333
Thermopolyspora	Leadbetterella	neg	0.85
Thermopolyspora	Aquisphaera	neg	0.983333
Thioclava	LD29	pos	0.883333
Thioclava	Candidatus_Solibacter	pos	0.833333
Thioclava	Pantoea	pos	0.883333
Thioclava	Fermentimonas	pos	0.9
Xanthomonas	Gemmata	neg	0.916667
Xanthomonas	Reyranella	neg	0.816667
Zavarzinella	Bordetella	pos	0.816667
